# Supplementary material for: Genome-wide association study identifies favorable SNP alleles and candidate genes for waterlogging tolerance in chrysanthemums
Source: Hortic Res. 2019 Feb 1;6:21. doi: 10.1038/s41438-018-0101-7 (PMC6355785; doi:10.1038/s41438-018-0101-7)
Supplement: Supplementary file 4 — Table S4 [file 41438_2018_101_MOESM4_ESM.xlsx]

## Sheet: Sheet2
Table S4 Summary of all significant SNPs associated with WT detected by GWAS using the GLM and MLM models
SLAF tagaa	SNP positiona	GLM			MLM
		P	R2b		P	R2b
Marker6619	75	3.34914e-07	20.6667		0.000155466	16.9011
Marker9771	143	1.10538e-05	19.32		0.000228291	20.758
Marker6352	21	1.61737e-05	21.7557
Marker6352	37	1.61737e-05	21.7557
Marker4375	83	1.68917e-05	15.2441
Marker3678	87	2.95833e-05	15.1395		0.000501524	14.5013
Marker18364	144	3.20024e-05	19.8254		0.000261272	21.6446
Marker5022	204	3.5822e-05	14.183		0.000845648	12.8505
Marker12711	132				0.000504444	19.8837
Marker1473365	19				0.000784722	15.7741
Marker26021	64				0.000995379	16.9786
Marker4306	119	3.84469e-05	17.6983
Marker18407	128	4.08337e-05	14.8459
Marker13742	16	5.09687e-05	18.9147
Marker6288	117	6.31939e-05	18.6815		0.00015758	23.6038
Marker19856	147	6.70513e-05	15.9965
Marker3751	151	7.15912e-05	17.8273
Marker15080	84	7.96742e-05	16.6309
Marker9666	203	8.03678e-05	13.0267
Marker21347	24	8.63023e-05	16.5498
Marker21347	86	8.63023e-05	16.5498
Marker13237	206	9.11788e-05	15.8806
Marker46623	40	9.2193e-05	18.3579		0.00101117	17.8429
Marker9708	172	9.44211e-05	13.0923
Marker6947	42	9.94717e-05	14.8687
Marker6839	159	0.000109344	16.0612
Marker6947	11	0.000112331	14.6938
Marker5233	18	0.000128526	12.5284		0.000921488	12.6779
Marker19373	119	0.000160642	15.3523
Marker384075	137	0.000167881	14.9531
Marker19373	55	0.000168589	15.4606
Marker9237	151	0.000197048	14.2489
Marker20950	62	0.000197991	16.4424
Marker5412	202	0.000213958	14.2373
Marker14275	23	0.000219242	16.3811
Marker19238	48	0.000224618	12.084
Marker19238	76	0.000224618	12.084
Marker28685	14	0.000236024	12.1479
Marker21172	147	0.000255796	13.5278
Marker31274	84	0.000268584	14.6146
Marker15900	76	0.000272374	18.7634
Marker12711	95	0.000273215	16.3314		0.000360912	20.7212
Marker29909	124	0.000278807	14.9525
Marker384075	179	0.000299213	13.974
Marker3679	137	0.000302174	11.1779
Marker3679	147	0.000302174	11.1779
Marker6314	68	0.000328389	17.623
Marker17072	120	0.000352342	13.9883
Marker23787	73	0.000367541	15.6467
Marker27451	201	0.000370847	14.7701
Marker14770	132	0.000391537	11.3782
Marker14770	148	0.000391537	11.3782
Marker14770	166	0.000391537	11.3782
Marker16859	117	0.000397537	14.8726
Marker10181	29	0.00041014	11.8955
Marker5718	190	0.000422164	14.2258
Marker12568	117	0.000435348	14.7937
Marker12568	126	0.000435348	14.7937
Marker12568	128	0.000435348	14.7937
Marker12568	198	0.000435348	14.7937
Marker4942	148	0.000436132	14.7833
Marker28267	17	0.000436878	11.7512
Marker12606	6	0.000441999	11.5621
Marker300587	161	0.000448555	14.2642
Marker5309	127	0.000453378	13.4418
Marker11876	146	0.000454774	13.9686
Marker10689	23	0.000457357	13.1124
Marker1888616	190	0.000460136	13.7949
Marker14743	70	0.000463961	10.4658
Marker11315	159	0.000472193	13.3117
Marker13078	167	0.000479549	12.8966
Marker5309	113	0.000481126	13.6937
Marker26861	148	0.000486951	12.9055
Marker10879	68	0.000514628	11.5379
Marker46273	85	0.00052215	17.0907
Marker31703	80	0.000523832	14.1002
Marker12606	96	0.000540637	11.2378
Marker21172	39	0.000554329	12.3754
Marker7747	151	0.000556326	14.3429
Marker7747	187	0.000556326	14.3429
Marker7747	201	0.000556326	14.3429
Marker5508	186	0.00056536	13.0074
Marker11523	51	0.000569787	13.464
Marker51299	25	0.000570882	13.1218
Marker26567	92	0.000584193	13.9015
Marker10879	127	0.000599824	14.0299
Marker9562	133	0.000601456	10.0812
Marker6421	72	0.000606665	13.0788
Marker15483	65	0.000611503	12.8925
Marker8579	122	0.000621091	12.6497
Marker5275	120	0.000622094	10.3197
Marker6530	61	0.000629727	15.0503
Marker9872	170	0.00063565	13.7856
Marker9165	125	0.000639003	11.3361
Marker10108	179	0.000639556	15.4647
Marker5309	36	0.000645883	13.214
Marker25722	153	0.000651205	13.8077
Marker3958	9	0.000667467	12.5159
Marker31692	11	0.000671042	13.7981
Marker300587	156	0.000699085	10.5574
Marker29703	60	0.000704871	12.9473
Marker51299	196	0.000705139	13.0879
Marker99922	41	0.000707917	13.979		0.00060287	21.852
Marker5106	60	0.000714854	13.8976
Marker5106	79	0.000714854	13.8976
Marker23899	60	0.000721083	15.0577
Marker7433	30	0.000730261	14.8683
Marker2655584	82	0.000732081	9.7891
Marker6622	163	0.000742105	12.6635
Marker4335	53	0.000762574	12.9382
Marker5412	23	0.000758341	12.2896
Marker36040	122	0.000766556	16.6736
Marker21172	25	0.000774578	12.0307
Marker35612	122	0.0007746	13.6921
Marker9658	125	0.000775491	12.1536
Marker12336	95	0.000793147	13.0824
Marker3896	118	0.000805144	12.4084
Marker3896	132	0.000805144	12.4084
Marker17072	137	0.000816104	12.9788
Marker11947	27	0.000817803	13.6447
Marker12957	16	0.000824871	14.376
Marker4749	160	0.000825277	9.61068
Marker6288	36	0.000830089	14.2202		0.000565626	19.7624
Marker8079	36	0.000837649	10.3059
Marker12957	199	0.000848108	14.3253
Marker14997	171	0.000875278	15.1932
Marker34132	28	0.000876058	13.2043
Marker5309	78	0.000876302	12.5152
Marker7226	120	0.000883098	12.8079
Marker31692	62	0.000906359	13.9956
Marker3751	135	0.000920178	13.5047
Marker9425	120	0.000923853	11.1946
Marker23760	13	0.000951643	10.4431
Marker20019	169	0.000951838	14.5891
Marker4936	28	0.00095668	9.39034
Marker4936	188	0.00095668	9.39034
Marker4936	200	0.00095668	9.39034
Marker10817	57	0.000969399	14.9249
Marker7826	208	0.000972252	12.2297
Marker10063	78	0.000984165	12.9587
a Letters in bold indicate that the significant markers were detected by both the GLM and MLM models ;
b R2, phenotypic variation explained (PVE).
